# Supplementary material for: PFKFB3-Mediated Glycolysis Boosts Fibroblast Activation and Subsequent Kidney Fibrosis
Source: Cells. 2023 Aug 17;12(16):2081. doi: 10.3390/cells12162081 (PMC10453197; doi:10.3390/cells12162081)
Supplement: Supplementary file 1 [file cells-12-02081-s001.zip]

Archive with 1 entries (1 files):
- cells-2557157-supplementary.pdf
